# Supplementary material for: Preparation, Physicochemical Characterization, and Antioxidant Activity of Naringin–Silk Fibroin–Alginate Microspheres and Application in Yogurt
Source: Foods. 2022 Jul 20;11(14):2147. doi: 10.3390/foods11142147 (PMC9318321; doi:10.3390/foods11142147)
Supplement: Supplementary file 1 [file foods-11-02147-s001.zip]

Archive with 1 entries (1 files):
- foods-1782407-supplementary.pdf
